# Supplementary material for: T cell exhaustion and a failure in antigen presentation drive resistance to the graft-versus-leukemia effect
Source: Nat Commun. 2020 Aug 24;11:4227. doi: 10.1038/s41467-020-17991-y (PMC7445289; doi:10.1038/s41467-020-17991-y)
Supplement: Supplementary file 4 — Source Data [file 41467_2020_17991_MOESM4_ESM.zip]

Archive with 2 entries (2 files):
- 247156_2_data_0_qdww6r.xlsx
- 247156_2_data_0_qn6rnn.xlsx
