# Supplementary material for: T cell exhaustion and a failure in antigen presentation drive resistance to the graft-versus-leukemia effect
Source: Nat Commun. 2020 Aug 24;11:4227. doi: 10.1038/s41467-020-17991-y (PMC7445289; doi:10.1038/s41467-020-17991-y)
Supplement: Supplementary file 4 — Source Data [file 41467_2020_17991_MOESM4_ESM.zip › 247156_2_data_0_qdww6r.xlsx]

## Sheet: Fig 1
Figure 1D-number of TetH60 or BC-CML in sp
# of TetH60+ (with BC-CML)
7	91890	270300	148700	95648
14	2582000	3912000	2609000	2781000	2008200	3564000	2709000	2409000
21	2407000	2824000	3393000	1663000	1480000	2202000	1799000	850000
# of TetH60+ (no BC-CML)
7	128900	178490	245100	154060
14	2515000	2623000	2197000	2420000	2084000	1313780	2275000	2467000
21	2569000	2986000	3032000	2923000	3417000	2633000	3348000	3268000
# of BC-CML (with TetH60+)
7	12730	20668	9481	10820
14	2134000	1269000	508200	3491000	276800	1654000	1531000	391500
21	28880000	43110000	8956000	75314000	10470000	1853000	5729000	49360000
Figure 1E number of TetH60 or BC-CML in BM
# of TetH60+ (no BC-CML)
7	331500	350200	234900	150700
14	2104000	1822000	1804000	1722000	1441000	1311000	1334000	1823900
21	869000	1128000	1110000	1709000	1820000	1356900	1482000	1833000
# of TetH60+ (with BC-CML)
7	190800	664000	620820	234400
14	1316000	1781000	1341000	1628000	2213000	2591000	2153000	2675000
21	1057000	1103000	1202000	321000	1227000	1373000	1224000	809000
# of BC-CML (with TetH60+)
7	85640	156300	67050	62750
14	1313000	4020000	1822000	3982000	1256000	3255000	1702500	3012000
21	2167000	1585000	519300	2651000	2321800	840000	861000	3728600

## Sheet: Fig 2
Figure 2C-Spleen
	Fresh leukemia					Relapsed BC-CML
no H60 TEFF	38.16	22.3	49.4	32.11		40.88	20.9	49.5	31.02
H60 TEFF	3.01	3.33	3.38	2.5		2.31	2.33	2.31	1.89
Figure 2C-BM
	Fresh BC-CML					Relapsed BC-CML
no H60 TEFF	9.17	3.8	8.05	4.58		7.77	3.59	8.49	4.6
H60 TEFF	1.34	1.24	1.26	1.18		0.88	0.91	0.92	0.82
Figure 2E-Spleen
	Fresh BC-CML					Relapsed leukemia
no OT-1 TEFF	0.9305	1	0.9305	0.9685		0.8181	0.8083	0.8868	0.8
OT-1 TEFF	0.1641	0.1377	0.156	0.1363		0.16	0.1173	0.1312	0.1574
Figure 2E-BM
	Fresh BC-CML					Relapsed leukemia
no OT-1 TEFF	0.9685	0.9267	0.9801	1.012		0.8484	0.8214	0.8656	0.8346
OT-1 TEFF	0.1668	0.1547	0.1376	0.1778		0.1587	0.1198	0.1428	0.1655

## Sheet: Fig 3
Figure 3C-spleen									Figure 3C-BM
CD45.2+				CD45.1+					with BC-CML				without BC-CML
with BC-CML		without BC-CML		with BC-CML		without BC-CML			Untre		DEC/FGK45		Untre		DEC/FGK45
Untre	DEC/FGK45	Untre	DEC/FGK45	Untre	DEC/FGK45	Untre	DEC/FGK45		CD45.2+	CD45.1+	CD45.2+	CD45.1+	CD45.2+	CD45.1+	CD45.2+	CD45.1+
2156000	1891000	1664000	2515000	5300	17300	5236	85190		1510000	411.6	2229000	8555	1408000	268.7	2682000	22210
1006000	1565000	2035000	3273000	3010	22720	3237	170300		1739000	332	2337000	9407	1597000	160	1834000	6120
1084000	2766000	1705000	3140000	1185	42430	4043	97510		775700	113	1246000	3779	984400	89.2	2438000	24830
1108000	2890000	738000	2141000	1414	53550	1346	46290		2020000	408	2331000	9437	1828000	715	1414000	8240
			3692000				170000								2520000	25535
Figure3D-Spleen			Figure3D-BM
Untre	DEC/FGK45		Untre	DEC/FGK45
13330000	147500		2123000	89300
21800000	74500		2392000	260500
4293000	12800000		3361000	2400000
1689000	67800		1770000	378000
172570000	1055000		9650000	870000
1109000	21250000		1250000	617000
104023000	760000		1330000	380000
22732000	1750000		1544000	432000
3085000	5641000		600000	609000
5595000	169000		209000	45090
4881400	949200		574000	127100
4727000	1198000		218000	151900
20030000	204000		846400	170600
8070000	131000		204700	18600
Figure 3F -%IFN-γ+ of TetH60+ in Spleen							Figure 3F -IFN-γ MFI of IFN-γ+ cells in spleen (×103)
with BC-CML			without BC-CML
CD45.2+		CD45.1+	CD45.2+		CD45.1+		CD45.2+				CD45.1+
Untre	DEC/FGK45	DEC/FGK45	Untre	DEC/FGK45	DEC/FGK45		Untre	DEC/FGK45	Untre+BC-CML	DEC/FGK45+BC-CML	DEC/FGK45	DEC/FGK45+BC-CML
34.6	46.1	82.7	45.5	45.8	82.4		3.292	3.095	3.386	3.077	19.668	24.86
41.7	47.1	89.5	41.6	56.1	89.5		3.2	3.372	2.568	3.103	36.11	36.547
24.3	37.3	79.5	47	45.6	87.9		3.366	2.969	2.734	2.591	22.716	21.042
38.3	48	89	50.5	47.1	87.7		3.448	2.905	2.79	3.102	27.476	26.828
				44.3	85.3			3.151			26.259
Figure 3F -%IFN-γ+ of TetH60+ in BM							Figure 3F -IFN-γ MFI of IFN-γ+ cells in BM (×103)
CD45.2+				CD45.1+
without BC-CML		with BC-CML		without BC-CML	with BC-CML		CD45.2+				CD45.1+
Untre	DEC/FGK45	Untre	DEC/FGK45	DEC/FGK45	DEC/FGK45		Untre	DEC/FGK45	Untre+bc-cml	DEC/FGK45+bc-cml	DEC/FGK45	DEC/FGK45+bc-cml
37.8	49.7	46.1	41.1	78.7	70.8		7.93	7.87	7.99	6.87		20.95
51	39.8	47	43.4	81.2	85.9		7.71	6.78	7.81	7	48.27	31.73
41	41.2	45	45.1	88.2	84.5		6.84	6.83	6.95	6.65	30.94	27.09
45	41.6	43	42.6	79.4	95.8		7	7.61	7.61	6.91	28.49	72.8
		51	44		79.7				8.34	6.42		27.66
Figure 3G-spleen											Figure 3G-BM
without BC-CML						with BC-CML					without BC-CML						with BC-CML
Untre		DEC/FGK45		FGK45		Untre		FGK45			Untre		DEC/FGK45		FGK45		Untre		FGK45
CD45.2+	CD45.1+	CD45.2+	CD45.1+	CD45.2+	CD45.1+	CD45.2+	CD45.1+	CD45.2+	CD45.1+		CD45.2+	CD45.1+	CD45.2+	CD45.1+	CD45.2+	CD45.1+	CD45.2+	CD45.1+	CD45.2+	CD45.1+
1824000	976	5860000	142900	1799000	113500	3388000	577	3420000	76400		1145000	233	2026000	6135	710700	4287	586400	106	1074000	8517
1888000	1480	3784000	204900	2633000	111000	2167000	1550	2059000	44900		2561000	189	1742000	16060	1609000	6560	675600	122	1333000	5236
1373000	774	6624000	278200	3074000	106000	3285000	923	2742000	20199		1484000	253	2271000	10550	1937000	4501	864000	97	1726000	5032
2695000	1541	5088000	172000	2406000	161800	2742000	3314	3735000	75790		1398000	140	2417000	16110	1451000	4131	1528000	614	1833000	14230
Figure 3H-%IFN-γ+of TetH60+ in Spleen											Figure 3H-%IFN-γ+of TetH60+ in BM
without BC-CML					with BC-CML						without BC-CML					with BC-CML
Untre	DEC/FGK45		FGK45		Untre	FGK45					Untre	DEC/FGK45		FGK45		Untre	FGK45
CD45.2+	CD45.2+	CD45.1+	CD45.2+	CD45.1+	CD45.2+	CD45.2+	CD45.1+				CD45.2+	CD45.2+	CD45.1+	CD45.2+	CD45.1+	CD45.2+	CD45.2+	CD45.1+
24.1	31.4	86.4	25.1	92.3	11.7	12.2	80.5				33.1	36.2	79.2	32.5	82.6	24.5	30.1	77.3
22.6	37.7	85.3	20.2	83.2	17.7	29.6	78.7				32.7	26.9	73.9	25.1	78.9	32.1	34.8	75.8
27.8	34.8	88.1	25.8	86.4	12.3	21.4	74.5				31.6	29.1	75.2	16.7	75.3	31.7	38.5	82.2
18.9	23.2	79.3	26.7	95	18.6	17.9	78.5				40.2	27.1	76.8	25.5	78.6	39.7	31.9	68.5
Figure3I-spleen											Figure3I-BM
DTR		CD40-/-		DTR							DTR		CD40-/-		DTR
Untre-CD45.1+	FGK-CD45.1+	Untre-CD40-/--CD45.1+	FGK-CD40-/--CD45.1+	Untre-DT-CD45.1+	FGK-DT-CD45.1+						Untre-CD45.1+	FGK-CD45.1+	Untre-CD40-/--CD45.1+	FGK-CD40-/--CD45.1+	Untre-DT-CD45.1+	FGK-DT-CD45.1+
30400	641230	51920	218600	18900	9422						459	36330	724	4840	496	444
92090	923190	74110	105900	26268	94270						942	98280	392	2920	203	3450
96350	836900	63368	193000	21937	2432						622	30160	164	3068	363	4156
29930	1039000	32485	155300	16312	7395						176	58390	252	3199	296	581

## Sheet: Fig 4
Figure 4A-spleen								Figure 4A-BM
H60+Kb-/- BC-CML+C3H.SW BM to B6 recipient	H60-Kb-/- BC-CML+C3H.SW BM to B6 recipient	H60+Kb-/- BC-CML+C3H.SW BM to B6.H60 recipient						H60+Kb-/- BC-CML+C3H.SW BM to B6 recipient	H60-Kb-/- BC-CML+C3H.SW BM to B6 recipient	H60+Kb-/- BC-CML+C3H.SW BM to B6.H60 recipient
1.5	1.7	86.1						2.56	2.89	86.1
1.3	1.4	76.7						2.01	1.82	87.4
1	2.88	84.7						1.38	2.66	79.5
Figure 4B
H60+ BC-CML+β2M-/- BM to β2M-/- recipient	H60+ Kb-/- BC-CML+β2M-/- BM to β2M-/- recipient	H60+ BC-CML+B6 BM to B6.H60 recipient
0.5	0	94.6
0.1	0	94.7
0	0	95.3
	1	94.3
Figure 4C
H60+Kb-/- BC-CML+C3H.SW BM+C3H.SW CD4 T to B6 recipient	H60+ BC-CML+C3H.SW BM to B6.H60 recipient
0	92.8
1.3	94.8
0	95.3
	90.7
Figure 4E-spleen								Figure 4E-BM
B6 recipient		B6Kb-/- recipient						B6 recipient		B6Kb-/- recipient
Untre	CID	Untre	CID					Untre	CID	Untre	CID
307300	1044290	109700	385600					4150	39270	1491	22490
583600	475860	163800	781510					11200	15800	3093	22520
278400	1033900	39300	183000					3420	40740	2660	7620
599700	1315690	29490	1016000					4855	86440	1889	30050
114000	666000	64950	24780					2220	19450	1313	1033
4665	557800	70560	93240					238.5	6742	437.5	3230
102000	487200	8814	627500					1001	7125	1838	5117
	1122300		678900						2365		6975
	1071000		229900						2375		1879

## Sheet: Fig 5
Figure 5A
PD-1 MFI-spleen (×103)			PD-1 MFI-BM (×103)			Tim-3 MFI-spleen (×103)			Tim-3 MFI-BM (×103)			TIGIT MFI-spleen (×103)			TIGIT MFI-BM (×103)			LAG3 MFI-spleen (×103)			LAG3 MFI-BM (×103)
+BC-CML	-BC-CML		+BC-CML	-BC-CML		+BC-CML	-BC-CML		+BC-CML	-BC-CML		+BC-CML	-BC-CML		+BC-CML	-BC-CML		+BC-CML	-BC-CML		+BC-CML	-BC-CML
21.923	13.029		21.094	23.301		18.897	10.137		25.267	7.805		5.129	0.954		3.537	0.943		3.584	0.924		1.203	0.821
20.413	14.802		24.688	23.833		22.675	11.031		21.347	9.957		4.565	0.891		3.474	0.662		4.878	0.939		1.376	0.87
21.297	12.235		24.108	24.652		20.412	11.072		21.321	8.868		5.014	1.017		3.983	0.811		3.664	1.049		1.198	1.004
22.866	13.137		23.147	22.912		19.255	10.455		23.141	10.225		4.744	0.801		4.362	1.043		3.588	0.831		1.432	0.847
20.159	13.641		23.202	23.173		20.003	10.652		18.991	10.153		4.671	1.1		4.015	1.022		4.179	1.083		1.285	0.875
Figure 5C
%IFN-γ+ of TetH60+in Spleen			IFN-γ MFI of IFN-γ+ cells in spleen (×103)			%IFN-γ+ of TetH60+in BM			IFN-γ MFI of IFN-γ+ cells in BM (×103)
+BC-CML	-BC-CML		+BC-CML	-BC-CML		+BC-CML	-BC-CML		+BC-CML	-BC-CML
16.9	28.2		2.617	5.146		37.1	52.7		2.001	4.663
25.6	34.4		2.625	5.171		43.3	48.8		2.541	4.401
23.3	42.5		3.182	5.738		48	52.8		3.818	4.129
22.9	34.7		4.296	5.405		39.7	51.3		4.03	4.239
24.8	37.1		3.092	5.987		41	61.2		2.991	4.736
Figure 5D
Eomes MFI (X103)-spleen			Eomes MFI (X103)-BM			Blimp-1 MFI -spleen			Blimp-1 MFI -BM
+BC-CML	-BC-CML		+BC-CML	-BC-CML		+BC-CML	-BC-CML		+BC-CML	-BC-CML
4.384	2.415		3.901	1.833		942	632		452	345
5.318	2.79		4.466	2.182		1078	500		487	493
5.125	2.516		4.064	1.955		1289	440		496	312
5.049	3.114		4.389	2.339		1076	443		502	428
4.664	2.57		4.177	1.95		1051			490
Figure 5E									Figure 5F
TIGIT MFI				%IFN-γ+ of TetH60+					TIGIT MFI (X103)				%IFN-γ+ of TetH60+
H60+ BC-CML	H60+ Kb-/- BC-CML	No BC-CML		H60+ BC-CML	H60+ Kb-/- BC-CML	No BC-CML			H60+ PDL1-/-PDL2-/- BC-CML	H60+ BC-CML	No BC-CML		H60+ PDL1-/-PDL2-/- BC-CML	H60+ BC-CML	No BC-CML
1046	699	603		50	65	52			4.312	3.455	1.605		27.8	22.2	48
1085	582	586		42	67	50			3.156	3.301	1.586		19.4	36.2	44.7
1250	695	583		37	64	51			3.897	2.638	1.592		32.4	41.6	48.4
1236		548		51		53			3.359	3.477	1.681		32.1	10	50
		599				51				3.184	1.705			31.4
										2.662				23.9
Figure 5G
2-NBDG MFI in spleen			2-NBDG MFI in BM			% MitoFM (in TetH60+) in spleen			% MitoFM (in TetH60+) in BM			TMRE MFI (x103)-spleen			TMRE MFI (x103)-BM
+ BC-CML	- BC-CML		+ BC-CML	- BC-CML		+ BC-CML	- BC-CML		+ BC-CML	- BC-CML		+BC-CML	-BC-CML		+BC-CML	-BC-CML
739	499		587	562		56.4	35.8		45.7	23.4		1.827	2.063		2.813	2.513
735	415		557	584		55.8	37.8		40.1	23.2		2.136	2.377		2.566	2.388
793	418		569	550		45.5	31.1		35.8	23.8		2.499	2.74		3.094	2.874
708	476		577	535		52.7	34.1		37.1	27.7		2.125	3.57		3.594	3.374
725			521			51.4			39.8			2.462	2.174		2.802	2.746

## Sheet: Fig 6
Figure 6A
Day 14				Day 21-spleen				Day 21-BM
αPD-1	Isotype	Untre		αPD-1	Isotype	Untre		αPD-1	Isotype	Untre
0.25	1.89	1.72		18028000	88262000	175719000		283000	6258000	11520000
0.71	3.82	2.5		49564000	113124000	135898000		2994000	5593000	8465000
0.18	1.05	3.7		14609000	163277000	78489000		1536000	9344000	5545000
0.12	2.19	1.8		3670000	67121000			871000	4472000
				2165000				962600
Figure 6B
# of TetH60+ in spleen				# of TetH60+ in BM				%IFN-γ+ of TetH60+ in spleen
αPD-1	Isotype	Untre		αPD-1	Isotype	Untre		αPD-1	Isotype	Untre
3092000	4013000	2427000		1050000	495500	439000		33.6	10.9	10.6
4081000	2031000	3002000		1158000	502000	552000		16.6	9.9	13
1905000	2397000	2885000		2537000	349000	580000		43.5	8.6	9.5
2271000	3210000			2868000	549900			41.1	12.9
2459000				2137000				37.1
Figure 6D
TIGIT MFI (spleen)				TIGIT MFI (BM)
αPD-1	Isotype	Untre		αPD-1	Isotype	Untre
602	1298	1001		279	805	753
983	1201	1091		809	1035	896
455	1037	1174		303	1086	1020
276	1053			258	974
207				220
Figure 6E
spleen				BM
αPD-1	Isotype	Untre		αPD-1	Isotype	Untre
69.3	34.2	10.5		71.3	58.2	35.8
57.1	22.5	25.6		63	50.7	50.2
62.3	7.8	37.2		64.1	24.6	57.6
66	40.1			74.8	59.7
63.5				75.6
Figure 6F
# of BC-CML in spleen					# of BC-CML in BM
αPD-1	αLAG3	αPD-1/LAG3	Isotype		αPD-1	αLAG3	αPD-1/LAG3	Isotype
184100	16706000	110900	53086000		138000	606500	148200	712200
102200	49155000	17700	96586000		5984	817680	4610	1818000
113500	36711000	8790	20889000		52670	723700	16930	602600
46830	77345000	769500	30800000		10770	1783000	10028	962300
31360	2815000	63090	13505000		19840	47130	13891	723300
			29093000					558600
Figure 6G
# of TetH60+ in spleen					# of TetH60+ in BM
αPD-1	αLAG3	αPD-1/LAG3	Isotype		αPD-1	αLAG3	αPD-1/LAG3	Isotype
2248000	698900	1954000	2879000		2724000	810800	1334000	1145000
1204000	742000	858000	2424000		2357000	1070000	1013000	871000
1201000	1640000	936000	2007000		1836000	1122000	1062000	1225000
1455000	1209000	1112900	2167000		2378000	1369000	980000	1377000
4253000	1643000	1119000	2023000		2399000	1242000	1106000	1260000
			2103000					1113000
Figure 6H
%IFN-γ+ of TetH60+ in spleen					%IFN-γ+ of TetH60+ in BM
αPD-1	αLAG3	αPD-1/LAG3	Isotype		αPD-1	αLAG3	αPD-1/LAG3	Isotype
21.8	19.3	28.9	2.8		12.5	29.9	27.1	22.5
31.3	15	41.6	1.8		16.1	20.8	46	23.9
32.8	10.7	39.8	5.4		28	22.9	35.1	15.1
23.4	6.1	37	5.3		23.4	22.3	41.4	18.1
	25	38	6.2		22.6	18.2	41.5	21.3
			6.5					19.1
Figure 6I
Tim-3 MFI (spleen)					Tim-3 MFI (BM)					TIGIT MFI (spleen)					TIGIT MFI (BM)
αPD-1	αLAG3	αPD-1/LAG3	Isotype		αPD-1	αLAG3	αPD-1/LAG3	Isotype		αPD-1	αLAG3	αPD-1/LAG3	Isotype		αPD-1	αLAG3	αPD-1/LAG3	Isotype
1698	2979	1501	3587		1798	3504	1560	3529		1125	2230	1177	2897		1664	2022	1451	2258
1830	3267	1386	3804		1619	2844	1761	3804		1180	3109	1245	3437		1595	2401	1671	3049
1459	3305	1303	2637		1838	3126	1621	2951		1182	2997	1175	2370		1531	3050	1661	2239
1368	3496	1725	3026		1259	3931	1709	3275		1220	2958	1280	2221		1422	2732	1690	2596
1386	2601	1371	3097		1732	2689	1701	2380		1231	1901	1192	2244		1560	3520	1545	2308
			3141					2701					2355					2375

## Sheet: Fig 7
Figure 7A						Figure 7B
# of BC-CML in spleen			# of BC-CML in BM			# of TetH60+ in spleen			# of TetH60+ in BM
Untre	FGK45		Untre	FGK45		Untre	FGK45		Untre	FGK45
305000000	390000		3300000	225000		2462000	1884000		44339	755000
193000000	950000		3600000	2260000		1647000	1911400		71190	385990
147000000	260000		5360000	1270000		1123000	1017400		64780	304300
153000000	480000		5530000	350000		1392000	1529300		163670	415300
146744000	84700		3032600	287700		896000	1048000		39420	205500
185210000	91710		3340400	474163		1529000	1410000		76380	329700
99917000	48150		1936000	317900		1027000	977000		68530	250900
	34635						845500			441000
Figure 7C						Figure 7D
%IFN-γ+of TetH60+ in spleen			%IFN-γ+of TetH60+ in BM			PD-1 MFI (x103)-spleen			PD-1 MFI (x103)-BM			Tim-3 MFI (x103)-spleen			Tim-3 MFI (x103)-BM			TIGIT MFI (x103)-spleen			TIGIT MFI (x103)-BM
Untre	FGK45		Untre	FGK45		Untre	FGK45		Untre	FGK45		Untre	FGK45		Untre	FGK45		Untre	FGK45		Untre	FGK45
19.9	38.2		36.5	47.5		2.744	1.34		3.324	2.202		3.757	1.845		5.284	3.642		1.491	0.571		1.992	0.889
26	50.4		35.6	46.8		2.6	1.192		2.866	2.019		3.883	1.93		5.455	3.489		1.614	0.674		2.5	1.289
26	50.7		37.4	57.5		2.386	1.275		2.841	2.296		4.328	1.924		5.875	3.785		1.397	0.755		2.414	1.259
4.5	56.5		12.3	52.6			1.176			2.399			2.203			3.273			0.699			1.192
5.1	12.8		24	39.7
4.9	38.2		13.2	40.9
19.4	15.4		32.3	37.8
	25			33.6
						Figure 7F
Figure 7E						# of BC-CML in spleen					# of BC-CML in BM
%MHCII+ (spleen)			%MHCII+ (BM)			B6 BM		CD40-/- BM			B6 BM		CD40-/- BM
in spleen	FGK45		Untre	FGK45		Untre	FGK45	Untre	FGK45		Untre	FGK45	Untre	FGK45
7.67	78.1		12.4	86.2		19223000	71360	41920000	39780		3580000	132000	8438000	532000
22.2	63.8		35	88.4		64358000	67800	31021000	75460		1887000	128000	4458000	65300
40.2	72.8		50	87.5		1241000	43200	18211000	104300		997000	75140	1521000	315000
8.61	64.6		30.4	85.7		88120000	34190	34505000			4403000	56960	3876000
7.42	7.96		18.2	82.8
2.85	50.2		12.7	63
12.1	46.8		27.5	56.8
	49.5			59.8
Figure 7G
%TetH60+ of CD8+ in blood					# of TetH60+ in spleen					# of TetH60+ in BM
B6.H60+B6		B6.H60Kb-/- +B6			B6.H60+B6		B6.H60Kb-/- +B6			B6.H60+B6		B6.H60Kb-/- +B6
Untre	FGK45	Untre	FGK45		Untre	FGK45	Untre	FGK45		Untre	FGK45	Untre	FGK45
3.98	28.6	0.098	1.83		931100	1786000	903600	255000		623000	862000	304050	184700
2.69	11.1	0.61	0.53		553100	1753000	391000	190000		1030000	1176000	67090	133600
2.51	15.1	1.27	0.49		804900	1497000	596000	214200		1063000	1380000	182200	179200
6.53	19.8	0.066			663100	1612000	104200			856000	1023000	92160
Figure 7H
# of TetH60+ in spleen					# of TetH60+ in BM
no DT		DT			no DT		DT
Untre	FGK45	Untre	FGK45		Untre	FGK45	Untre	FGK45
145700	1258700	28890	297300		161420	222600	220400	236700
81890	1019600	41800	324900		378100	301500	264200	286300
57720	810600	138400	743600		152600	364200	223300	653600
157300	630100	54090	154400		192800	279000	279000	303900
	555790	28990	173100			386500	141300	393700
Figure 7I						Figure 7J						Figure 7K						Figure 7L
# of BC-CML in spleen			# of BC-CML in BM			# of TetH60+ in spleen			# of TetH60+ in BM			IFN-γ+ of TetH60+ in spleen			IFN-γ+ of TetH60+ in BM			TIGIT MFI (X103) in spleen			TIGIT MFI (X103) in BM
Untre	FGK45		Untre	FGK45		Untre	FGK45		Untre	FGK45		Untre	FGK45		Untre	FGK45		Untre	FGK45		Untre	FGK45
179500000	104000		9372000	110900		405000	788000		37500	625000		13.7	28.5		18.2	16.7		4.359	2.949		4.079	2.473
224000000	105000		12041000	387000		274900	546000		109850	297600		13.9	26.7		33.5	22		4.12	2.846		4.893	2.443
70000000	384000		4250000	879000		560000	584000		181000	104000		20.8	28.2		25.4	41.8		3.589	1.092		4.035	2.352
50000000			5190000			729000			406000			23.4			19.3			3.509			3.576

## Sheet: Fig 8
Figure 8A
%IL-2Rα+			%4-1BB+			%OX40+			GITR MFI (x103)
Untre	FGK45		Untre	FGK45		Untre	FGK45		Untre	FGK45
15.2	77.8		28.2	54.5		12.5	68.9		2.544	5.588
12.7	71.5		22.2	51.8		11.8	57.8		2.035	4.831
14.9	75.5		23.1	54.7		11.9	68.1		2.03	5.661
12.7	84.2		21.8	45.3		9.95	66.3		1.839	16.117
7.45	91		18.5	61.8		9.52	70.8		6.276	18.986
12.6	80.5		23.9	65.9		9.03	65.5		5.194	24.508
3.85	84.5		18.1	50.9		10.4	62.1		5.324	14.086
7.69			29.1			7.69			5.737
Figure 8B			Figure 8C
Division Index			% of AnnV+
Untre	FGK45		Untre	FGK45
1.52	2.85		25.04	35
1.6	2.7		27.37	36.9
1.46	3.7		32.55	38
1.85	3.52		20.74	31.2
2.01	3.69		23.72	36.3
1.73	5.36		19.07	20.92
1.56	2.88		15.27	30.46
2	3.03		19.81	29.08
Figure 8D
day-7 # of TetH60+ -Spleen			day-7 # of TetH60+ -BM			day-14 # of TetH60+ -Spleen			day-14 # of TetH60+ -BM			Day7-%IFN-γ+ of TetH60+ -spleen			Day7-%IFN-γ+ of TetH60+ -BM			Day14-%IFN-γ+ of TetH60+ -spleen			Day14-%IFN-γ+ of TetH60+ -BM
Untre	FGK45		Untre	FGK45		Untre	FGK45		Untre	FGK45		Untre	FGK45		Untre	FGK45		Untre	FGK45		Untre	FGK45
62810	646300		247000	644300		2069000	5037000		1547000	1614000		38.6	38		38.2	39.3		29	38.5		16.4	16.4
28470	685600		137800	757800		2730000	4637000		1261000	1567000		32.9	46.5		35	50.5		27.9	41.5		11.3	16.6
29490	394200		138500	379900		3517000	4086000		1725000	1127000		28	49.3		30.7	41.4		28.8	40		11.9	19.6
14328	769200		67800	501400		2381000	5125000		1232000	2700000		58.8	47		41.6	49.5		40	39.8		22.8	36
99270	401500		683200	1459600		2119700	4840000		2189800	2616800		61.9	55.7		58.6	59.5		42	20		51.6	38
112100	378300		639600	1758800		4279000	7560000		2499000	2992500		65.4	50.3		62.5	56.9		34	37.3		42.9	30
166000	846400		758000	1635500		3912500	9688000		2681200	3079000		58.1	53.5		62.7	69.5		37	27.1		39.3	40
122100	1038000		502200	2080000		2924500	6232500		2289000	2399000			65.6		59.7	66.7		36.5	34.1		42.8	36
				2183000									56.4			68.8
Figure 8E
Day7-PD-1 MFI (×103)-spleen			Day7-PD-1 MFI (×103)-BM			Day7-Tim-3 MFI (×103)-spleen			Day7-Tim-3 MFI (×103)-BM			Day7-TIGIT MFI (×103)-spleen			Day7-TIGIT MFI (×103)-BM
Untre	FGK45		Untre	FGK45		Untre	FGK45		Untre	FGK45		Untre	FGK45		Untre	FGK45
29.051	21.06		38.885	29.181		7.9	6.23		6.25	4.3		1.366	0.876		1.909	1.243
30.042	20.19		37.34	27.665		8.113	6.12		5.59	4.88		1.353	0.938		1.818	1.116
28.097	21.49		38.212	26.898		7.676	5.91		5.67	5.23		1.347	0.932		1.723	1.093
30.35	21.551		36.663	23.74		7.99	6.3		6.02	5.01		1.297	0.968		1.78	1.038
	23.45			27.47			5.8			4.9			0.984			1.25
Day14-PD-1 MFI (×103)-spleen			Day14-PD-1 MFI (×103)-BM			Day14-Tim-3 MFI (×103)-spleen			Day14-Tim-3 MFI (×103)-BM			Day14-TIGIT MFI (×103)-spleen			Day14-TIGIT MFI (×103)-BM
Untre	FGK45		Untre	FGK45		Untre	FGK45		Untre	FGK45		Untre	FGK45		Untre	FGK45
38.92	24.17		56.93	48.39		5.605	4.65		5.897	4.827		2.862	2.425		3.492	2.503
36.38	24.25		61.28	49.29		5.489	4.61		5.654	4.75		3.012	2.456		3.72	2.203
37.87	25.21		56.09	50.09		5.46	4.92		5.923	4.192		3.021	2.109		3.38	2.781
36.95	23.74		57.48	45.31		5.645	4.309		5.763	4.253		2.904	2.298		3.302	2.374
Figure 8F
day 7 -Tbet MFI in spleen			day 7-Tbet MFI in BM			day 7-Eomes MFI in spleen			day 7-Eomes MFI in BM			day 14 -Tbet MFI in spleen			day 14-Tbet MFI in BM			day 14-Eomes MFI in spleen			day 14-Eomes MFI in BM
Untre	FGK45		Untre	FGK45		Untre	FGK45		Untre	FGK45		Untre	FGK45		Untre	FGK45		Untre	FGK45		Untre	FGK45
3190	3753		2760	2911		2384	2090		2739	1959		1100	1055		1007	1200		2984	2513		2914	2457
3397	3450		2767	2753		2426	1961		2468	1976		998	1073		1058	1097		3462	2900		2913	2552
3176	3348		2882	3102		2448	2033		2732	2024		1072	1069		1075	1287		3159	2895		2990	2910
3070	3666		3009	2910		2677	2140		2766	2059		1086	1004		1162	1169		3118	2531		3039	2539
													1039			1319			2773			2698

## Sheet: Fig 9
Figure 9B and C
Day7 # of TetH60+					Day14 # of TetH60+					Day7-%IFN-γ+of TetH60+					Day14-%IFN-γ+of TetH60+					Day7-PD-1 MFI (x103)					Day14-PD-1 MFI (x103)					Day7-TIGIT MFI					Day14-TIGIT MFI					Day7-EOMES MFI					Day14-EOMES MFI
Untre	FGK45	Untre	FGK45		Untre	FGK45	Untre	FGK45		Untre	FGK45	Untre	FGK45		Untre	FGK45	Untre	FGK45		Untre	FGK45	Untre	FGK45		Untre	FGK45	Untre	FGK45		Untre	FGK45	Untre	FGK45		Untre	FGK45	Untre	FGK45		Untre	FGK45	Untre	FGK45		Untre	FGK45	Untre	FGK45
1120	329500	966.5	93689		250200	2537900	131800	226080		29.1	26.6	30	36.8		7.08	16.6	6.23	17.6		13.933	9.347	13.189	7.282		4.483	4.261	6.706	4.634		1288	1307	2395	1338		855	848	1013	893		2106	889	1678	1076		3469	1876	2280	1700
4586	290580	3915	50528		309200	840000	123900	115200		32.6	30.1	43.4	49.1		16.9	26.8	8.59	32		13.93	9.042	14.384	6.289		4.422	4.352	5.526	4.457		1437	1229	2475	1429		717	663	870	678		1572	921	1715	988		2819	2182	2004	1689
4593	215020	2390	112268		430880	2289000	117500	393300		30.3	26.8	28	27		26.6	24	16.8	22.6		14.564	8.083	13.966	6.364		4.297	4.168	4.973	4.689		1228	1159	1503	1452		767	687	845	734		1344	913	1570	1117		2476	2015	1961	1544
1949	566580	774	88102		57800	891000	15430	198900		20.6	41.2	28	57.3		14.2	19.6	8.33	29.2		16.023	8.676	11.969	7.213		3.987	4.309	6.616	4.75		1279	1163	1173	1366		802	760	949	728		1344	837	1238	1074		2375	2120	1989	1789
	163040		95681								37.6		46.1							13.086	7.831		6.701							1404	1414		1448							1304	937		1524
Figure 9D
# of BC-CML					# of TetH60+					% IFN-γ+ of TetH60+					%MHCII+ of GFP+CD11b-
Untre	FGK45	Untre	FGK45		Untre	FGK45	Untre	FGK45		Untre	FGK45	Untre	FGK45		Untre	FGK45	Untre	FGK45
143250000	23160000	12528000	1843000		1729000	5670000	306000	822300		24.2	21.9	45	32		13.9	30.3	5.3	45.7
261270000	8370000	14300000	280500		2162000	2678000	266000	495000		18	30.6	34	31		16	47.6	13.5	73.3
249600000	24100000	14700000	2406000		2556000	2560000	323400	607700		15	21	39	39		15	33	13.3	47.3
193530000	52600000	15500000	10947000		882000	3322800	193800	830200		24	17	40	34		21.4	30.9	14.4	38.3
TIGIT MFI					Tim-3 MFI					EOMES MFI					Blimp-1 MFI
Untre	FGK45	Untre	FGK45		Untre	FGK45	Untre	FGK45		Untre	FGK45	Untre	FGK45		Untre	FGK45	Untre	FGK45
3702	2224	3896	2676		994	780	1027	974		3003	2391	2251	2117		1787	1107	1026	916
4477	2253	4327	2633		1103	829	1160	1023		2960	2366	2619	1955		1606	939	1022	820
4418	2240	4476	2834		1090	717	1217	1011		2953	2474	2327	2069		1607	1183	951	999
2984	2230	3425	3052		807	800	1030	1204		2801	2541	2682	2139		1409	1479	1105	1146
Figure 9E
# of BC-CML					% IFN-γ+ of Ly9.1+CD8+					% PD-1+Tim-3+ of Ly9.1+CD8+					TIGIT MFI					EOMES MFI
Untre	FGK45	Untre	FGK45		Untre	FGK45	Untre	FGK45		Untre	FGK45	Untre	FGK45		Untre	FGK45	Untre	FGK45		Untre	FGK45	Untre	FGK45
80590000	5920	2552000	511		13.8	49.1	22.4	35.1		67.1	58.5	53	57.4		4304	2746	3601	2661		4194	3420	2433	2437
81530000	7565	2468000	280		28	43.6	22.3	41.2		69.3	57.2	58.2	63		5015	2323	3755	2692		4723	3678	2544	2704
86400000	745.2	11400000	459		25.7	61.1	14.4	56.6		75	46.1	79.3	52.3		3380	2268	3772	2431		4935	3067	2881	2488
19700000	3140	502000	681		45.5	42.5	32.7	32.3		58.7	46.7	50	51.4		3021	2305	2919	2302		3985	3220	2608	2685
	1000000		9600			52.2		35			50.4		61.1			2721		2607			3396		2768

## Sheet: Fig 10
Figure 10B
TOX MFI, spleen					% PD-1high TOXhigh of TetH60+					TOX MFI PD-1high/TOX MFI PD-1low					TOX MFI Tethigh/TOX MFI Tetlow
TMH60	TMH60+FGK	TN	TN+FGK		TMH60	TMH60+FGK	TN	TN+FGK		TMH60	TMH60+FGK	TN	TN+FGK		TMH60	TMH60+FGK	TN	TN+FGK
4537*	4371*	2466*	2374*		49.6	52	32.9	23.2		1.64563	1.72368	2.11245	1.812		1.40896	1.42873	1.93821	1.3798
4546*	4501*	3880*	2927*		50.8	55.6	76.2	53.4*		1.7084	1.71224	1.6125	1.968057702*		1.42148	1.35084	1.31642	1.44453376*
4039*	2478*	3820*	2725*		24.4	22	70.2	40.7		1.7082	2.14264	2.23567	1.8481		1.40607	1.52241	1.33044	1.2384
4424*		3421*	2560*		47.2		56.3	28		1.75054		1.73358	1.7356		1.41757		1.4959	1.35831
4172*		2273*			33.8		45.3			1.72083		2.22761			1.45232		1.1628
4369*		1988*			35.6		42.6			1.71173		2.09015			1.42826		1.45559
2597	2601	1690	1218		49.4	34.1	56	6.9		1.61775	1.66635	1.60546	1.75087		1.3563	1.39087	1.08941	1.27737
2347	2351	2165	1234		48	38.7	46.7	13.1		1.61855	1.60422	1.40584	2.05088		1.35887	1.33626	1.3083	1.26691
2499	1716	1622	1548		44.3	15.2	70.9	8.58		1.62372	1.96069	2.05537	1.73407		1.35721	1.38649	0.987132	1.21323
2587	1607	2292	1358		49.7	15.8	32.9	6.53		1.63381	2.02971	1.49005	1.90573		1.33601	1.35388	1.23547	1.16296
2912	1776	1676	1538		48.4	21.9	61.1	10.2		1.62562	1.96974	1.71147	1.97194		1.36863	1.41075	1.0108	0.983182
2312		1914			35.9		42.9			1.62761		1.49727			1.35808		1.2195
Figure 10D
% CD39lowTCF-1+, spleen					% CD39lowTCF-1+, BM
TMH60	TMH60+FGK	TN	TN+FGK		TMH60	TMH60+FGK	TN	TN+FGK
7.24	7.49	16.1	15.3		6.02	8.5	23.7	18.4
8.25	5.84	23	13.7*		9.06	9.13	25.2	11.6*
7.59	7.34	33.3	10.5		7.93	17.2	36.5	17.4
7.7		10.7	10.1		9.97		19.4	17.3
7.31		33.3			8.42		39.4
8.72		30.7			8.28		13.2
7.39	8.23	58.9	17.8		8.13	8.92	67.2	20.1
8.59	8.8	12.8	28.2		7.08	8.01	15.9	42.4
7.01	11.2	39.5	16		7.56	5.74	19.2	14.3
7.45	11.1	14.6	13.1		7.94	6.49	11	20
6.66	7.2	57.5	24.1		7.36	7.19	82.1	21.9
9.31		54.5			7.91		42.4
Figure 10F
Spleen-%CD39lowTCF-1+ of TetH60-			BM-%CD39lowTCF-1+ of TetH60-
TN	TN+FGK		TN	TN+FGK
54.3	22		40.3	13
66.2	49.4*		34.5	37.2*
57.8	23.5		17.8	10.7
65.3	22.1		48.9	9.49
70.4			60.4
75.4			28
71.2	22		57.9	8.62
26.1	24.8		20.1	12.1
44	23.1		22.5	11.3
38.7	25.2		17.8	13.5
57.6	29.1		13.3	10.9
55.6			27
